# Supplementary material for: Exploring the Effect of Structure-Based Scaffold Hopping on the Inhibition of Coxsackievirus A24v Transduction by Pentavalent N-Acetylneuraminic Acid Conjugates
Source: Int J Mol Sci. 2021 Aug 5;22(16):8418. doi: 10.3390/ijms22168418 (PMC8395083; doi:10.3390/ijms22168418)
Supplement: Supplementary file 1 [file ijms-22-08418-s001.zip]

Archive with 2 entries (2 files):
- ijms-1269426.mp4
- ijms-1269426-supplementary.pdf
